# Supplementary material for: Complex-Type N-Glycans Influence the Root Hair Landscape of Arabidopsis Seedlings by Altering the Auxin Output
Source: Front Plant Sci. 2021 Feb 18;12:635714. doi: 10.3389/fpls.2021.635714 (PMC7930818; doi:10.3389/fpls.2021.635714)
Supplement: Supplementary file 1 [file Data_Sheet_1.zip]

Archive with 2 entries (2 files):
- Data_Sheet_1.pdf
- Editorial_1.xlsx
